# Supplementary material for: Molecular insights in the pathogenesis of classical Ehlers-Danlos syndrome from transcriptome-wide expression profiling of patients’ skin fibroblasts
Source: PLoS One. 2019 Feb 4;14(2):e0211647. doi: 10.1371/journal.pone.0211647 (PMC6361458; doi:10.1371/journal.pone.0211647)
Supplement: S3 Table — (XLSX) [file pone.0211647.s003.xlsx]

## Sheet: S3 Table
S3 Table: Functional annotation clustering of up-regulated genes in cEDS patients' skin fibroblasts
Annotation Cluster 1	Enrichment Score: 9.204767227905426
Category	Term	Count	p-value	Genes	FDR 30%
GOTERM_BP_DIRECT	GO:0006260~DNA replication	17	1.41621e-11	EXO1, CLSPN, CDC6, BLM, DTL, TICRR, BRIP1, MCM10, MCM4, MCM5, MCM6, CDC45, MCM8, RFC3, POLE2, RRM2, CHAF1B	2.24154e-08
UP_KEYWORDS	DNA replication	14	1.55999e-11	GINS1, CDC6, BLM, DTL, MCM10, MCM4, MCM5, MCM6, CDC45, MCM8, RFC3, POLE2, RRM2, CHAF1B	2.03288e-08
GOTERM_BP_DIRECT	GO:0000082~G1/S transition of mitotic cell cycle	12	1.51957e-08	CCNE2, CDC6, TYMS, CDC45, MCM8, POLE2, RRM2, MCM10, CDCA5, MCM4, MCM5, MCM6	2.40514e-05
GOTERM_BP_DIRECT	GO:0006270~DNA replication initiation	8	4.51812e-08	CCNE2, CDC6, CDC45, POLE2, MCM10, MCM4, MCM5, MCM6	7.15115e-05
Annotation Cluster 2	Enrichment Score: 3.5502599460961
Category	Term	Count	p-value	Genes	FDR 30%
UP_KEYWORDS	DNA damage	15	1.93487e-05	EXO1, CLSPN, UHRF1, MCM8, DCLRE1B, XRCC2, DTL, TICRR, HIPK2, BRIP1, ATAD5, MCM10, CHAF1B, FANCA, RAD51	0.0252112
UP_KEYWORDS	DNA repair	11	0.000994653	EXO1, CLSPN, MCM8, UHRF1, DCLRE1B, XRCC2, TICRR, BRIP1, FANCA, CHAF1B, RAD51	1.28845
GOTERM_BP_DIRECT	GO:0006281~DNA repair	10	0.00116117	EXO1, CLSPN, UHRF1, XRCC2, BLM, POLE2, TICRR, FANCA, CHAF1B, RAD51	1.82213
Annotation Cluster 3	Enrichment Score: 3.25205377823806
Category	Term	Count	p-value	Genes	FDR 30%
GOTERM_BP_DIRECT	GO:0006270~DNA replication initiation	8	4.51812e-08	CCNE2, CDC6, CDC45, POLE2, MCM10, MCM4, MCM5, MCM6	7.15115e-05
UP_SEQ_FEATURE	domain:MCM	4	6.17699e-05	MCM8, MCM4, MCM5, MCM6	0.0944759
INTERPRO	IPR001208:Mini-chromosome maintenance, DNA-dependent ATPase	4	9.29815e-05	MCM8, MCM4, MCM5, MCM6	0.13128
SMART	SM00350:MCM	4	9.92144e-05	MCM8, MCM4, MCM5, MCM6	0.114003
BIOCARTA	h_mcmPathway:CDK Regulation of DNA Replication	4	0.000478429	CDC6, MCM4, MCM5, MCM6	0.387501
INTERPRO	IPR004039:Rubredoxin-type fold	3	0.000656574	MCM8, MCM4, MCM6	0.923591
KEGG_PATHWAY	hsa03030:DNA replication	5	0.000930616	RFC3, POLE2, MCM4, MCM5, MCM6	1.09922
INTERPRO	IPR018525:Mini-chromosome maintenance, conserved site	3	0.00161868	MCM4, MCM5, MCM6	2.26266
GOTERM_CC_DIRECT	GO:0042555~MCM complex	3	0.00378635	MCM4, MCM5, MCM6	4.5775
KEGG_PATHWAY	hsa04110:Cell cycle	7	0.0040735	CCNE2, CDC6, CDC45, SMAD3, MCM4, MCM5, MCM6	4.73024
INTERPRO	IPR012340:Nucleic acid-binding, OB-fold	5	0.0089633	MCM8, DDIAS, MCM4, MCM5, MCM6	11.9443
GOTERM_CC_DIRECT	GO:0000784~nuclear chromosome, telomeric region	6	0.0122329	HIST1H2BB, DCLRE1B, MCM4, MCM5, RAD51, MCM6	14.1034
Annotation Cluster 4	Enrichment Score: 2.485841566784955
Category	Term	Count	p-value	Genes	FDR 30%
UP_KEYWORDS	Nucleus	75	0.00157658	CLSPN, XRCC2, E2F8, WWC1, MCM10, CCNE2, HIST1H2BM, MCM8, CDC45, CDCA7, ZNF726, ZNF681, ZNF578, CDCA2, MASTL, LRRFIP1, ZNF730, CRY1, FANCA, CDCA5, CDC6, AR, ZNF479, DTL, ARID1A, MCM4, MCM5, ESCO2, MCM6, RAD51, UHRF1, RFC3, DCLRE1B, HIPK2, ZNF277, HIST1H2AB, KMT2D, BLM, TICRR, MYBL2, TYMS, SPC25, PEG10, POM121, POLE2, HJURP, MLXIP, ASF1B, DDIAS, IQSEC1, HELLS, NSA2, HIP1, HIST2H3A, EXO1, GINS1, HIS…	2.03514
GOTERM_CC_DIRECT	GO:0005654~nucleoplasm	46	0.0018365	CLSPN, KMT2D, XRCC2, BLM, TICRR, MCM10, MYBL2, CCNE2, TYMS, CDC45, MCM8, HRH1, HIST1H2BM, CDCA7, POLE2, HJURP, CDCA2, MASTL, ASF1B, FANCA, CDCA5, ERCC6L, EXO1, HIST2H3A, GINS1, CDC6, HIST1H2BB, AR, EPAS1, DTL, BRIP1, ATAD2, SMAD3, ARID1A, MCM4, MCM5, ESCO2, MCM6, RAD51, NOTCH3, NOTCH1, RFC3, CADPS2, RRM2, HIPK2, CHAF1B	2.24485
GOTERM_CC_DIRECT	GO:0005634~nucleus	73	0.0120439	CAPZA3, E2F8, WWC1, MCM10, CCNE2, MCM8, CDC45, HIST1H2BM, CDCA7, ZNF726, WDR76, ZNF681, TPT1, ZNF578, MASTL, LRRFIP1, ZNF730, CRY1, FANCA, CDCA5, SSX9, CDC6, AR, ZNF479, DTL, ARID1A, MCM4, MCM5, ESCO2, MCM6, RAD51, UHRF1, RRM2, HIPK2, ZNF277, HIST1H2AB, KMT2D, MEIG1, BLM, TICRR, TYMS, SPC25, PEG10, HJURP, AUTS2, MLXIP, DDIAS, ASF1B, IQSEC1, HELLS, NSA2, HIP1, HIST2H3A, EXO1, GINS1, HIST1H2BB, NAC…	13.9002
Annotation Cluster 5	Enrichment Score: 2.3760291672450187
Category	Term	Count	p-value	Genes	FDR 30%
UP_KEYWORDS	Cell cycle	23	1.16579e-06	CLSPN, CDC6, TICRR, E2F8, HEPACAM2, MCM4, ESCO2, MCM5, MCM6, CCNE2, SPC25, CDC45, MCM8, UHRF1, CDCA7, HJURP, CDCA2, MASTL, DDIAS, CDCA5, CHAF1B, HELLS, ERCC6L	0.00151918
GOTERM_BP_DIRECT	GO:0051301~cell division	11	0.00532589	CCNE2, CDC6, SPC25, CDCA7, CDCA2, MASTL, HEPACAM2, CDCA5, MCM5, HELLS, ERCC6L	8.10485
UP_KEYWORDS	Cell division	11	0.00735634	CCNE2, CDC6, SPC25, CDCA7, CDCA2, MASTL, HEPACAM2, CDCA5, MCM5, HELLS, ERCC6L	9.17339
UP_KEYWORDS	Mitosis	8	0.0196283	CDC6, SPC25, CDCA2, MASTL, HEPACAM2, CDCA5, HELLS, ERCC6L	22.7658
GOTERM_BP_DIRECT	GO:0007067~mitotic nuclear division	8	0.0198315	CDC6, SPC25, CDCA2, MASTL, HEPACAM2, CDCA5, HELLS, ERCC6L	27.1699
Annotation Cluster 6	Enrichment Score: 2.1494261929013616
Category	Term	Count	p-value	Genes	FDR 30%
GOTERM_BP_DIRECT	GO:0000731~DNA synthesis involved in DNA repair	6	3.71959e-05	EXO1, RFC3, XRCC2, BLM, BRIP1, RAD51	0.0588564
GOTERM_BP_DIRECT	GO:0000732~strand displacement	5	0.000172732	EXO1, XRCC2, BLM, BRIP1, RAD51	0.273045
GOTERM_MF_DIRECT	GO:0003697~single-stranded DNA binding	7	0.000424681	CDC45, XRCC2, BLM, MCM10, MCM4, RAD51, MCM6	0.570756
KEGG_PATHWAY	hsa03460:Fanconi anemia pathway	4	0.0270671	BLM, BRIP1, FANCA, RAD51	27.8021
Annotation Cluster 7	Enrichment Score: 1.7595295312878083
Category	Term	Count	p-value	Genes	FDR 30%
UP_KEYWORDS	Helicase	9	0.000124107	MCM8, BLM, BRIP1, RAD54L2, MCM4, MCM5, HELLS, MCM6, ERCC6L	0.161609
UP_SEQ_FEATURE	short sequence motif:DEAH box	5	0.00106424	BLM, BRIP1, RAD54L2, HELLS, ERCC6L	1.61612
GOTERM_MF_DIRECT	GO:0004386~helicase activity	5	0.0120145	MCM8, BLM, RAD54L2, HELLS, ERCC6L	15.0307
Annotation Cluster 8	Enrichment Score: 1.7469490717543192
Category	Term	Count	p-value	Genes	FDR 30%
INTERPRO	IPR003593:AAA+ ATPase domain	6	0.0147777	CDC6, RFC3, MCM8, ATAD2, ATAD5, RAD51	18.9683
SMART	SM00382:AAA	6	0.0160112	CDC6, RFC3, MCM8, ATAD2, ATAD5, RAD51	16.9364
Annotation Cluster 9	Enrichment Score: 1.4810292808253864
Category	Term	Count	p-value	Genes	FDR 30%
UP_SEQ_FEATURE	disulfide bond	47	0.00279017	NETO2, NRP2, IFNA21, ADAMTSL1, C3, FAM3C, RRH, CXCL9, CSMD2, ART3, REG3A, HRH1, CFHR4, OR13C2, IFNA6, BCHE, OR6A2, CCBE1, GRPR, FGL1, KLRF1, DEFB1, HPGDS, SBSPON, STS, RNASE2, DEFB133, IL1RL1, KIR2DS5, CA12, ADGRE5, OR4A47, OR4B1, COLEC12, HEPACAM2, OR2B8P, NOTCH3, AADAC, LYZL2, VEGFD, NOTCH1, GPR34, LIPK, CCR2, IFNA16, IGFBP2, LIPF	4.18525
UP_KEYWORDS	Disulfide bond	52	0.00399279	NRP2, IFNA21, FAM3C, RRH, SLC7A8, GABBR2, REG3A, ART3, CFHR4, CCBE1, ZNF578, SLC4A4, STS, ADGRE5, CA12, OR4A47, COLEC12, HEPACAM2, IGHV1OR15-1, AADAC, LYZL2, VEGFD, CCR2, SSC5D, NETO2, ADAMTSL1, C3, CXCL9, CSMD2, HRH1, OR13C2, IFNA6, BCHE, OR6A2, GRPR, KLRF1, FGL1, DEFB1, SBSPON, RNASE2, DEFB133, KIR2DS5, IL1RL1, OR4B1, OR2B8P, NOTCH3, NOTCH1, GPR34, LIPK, IGFBP2, IFNA16, LIPF	5.08002
UP_KEYWORDS	Glycoprotein	63	0.00993643	GYPB, NRP2, ADCY4, SLC20A2, RRH, GABBR2, ART3, HIST1H2BM, CFHR4, CCBE1, SLC4A4, SLC43A3, STS, ADGRE5, CA12, WNK1, OR4A47, COLEC12, PKDCC, HEPACAM2, SLC7A14, MCM6, AADAC, LYZL2, VEGFD, UGT2B17, CLECL1, TANC2, CCR2, SSC5D, NETO2, FRAS1, ADAMTSL1, C3, CSMD2, HRH1, OR13C2, TAS2R46, BCHE, OR6A2, UGT2A2, GRPR, HSD17B6, TAS2R43, KLRF1, SBSPON, HIST1H2BB, RNASE2, KIR2DS5, IL1RL1, SLC6A15, OR4B1, SLC10A5,…	12.2022
Annotation Cluster 10	Enrichment Score: 1.4213412246464696
Category	Term	Count	p-value	Genes	FDR 30%
UP_KEYWORDS	Helicase	9	0.000124107	MCM8, BLM, BRIP1, RAD54L2, MCM4, MCM5, HELLS, MCM6, ERCC6L	0.161609
INTERPRO	IPR027417:P-loop containing nucleoside triphosphate hydrolase	17	0.024273	CDC6, XRCC2, BLM, ATAD2, BRIP1, ATAD5, MCM4, MCM5, RAD51, MCM6, MCM8, RFC3, TANC2, RAD54L2, HELLS, RASD2, ERCC6L	29.3299
Annotation Cluster 11	Enrichment Score: 1.2848140307804448
Category	Term	Count	p-value	Genes	FDR 30%
KEGG_PATHWAY	hsa00140:Steroid hormone biosynthesis	5	0.00546168	STS, UGT2B17, UGT2A2, HSD17B6, UGT2B7	6.29481
GOTERM_BP_DIRECT	GO:0052695~cellular glucuronidation	3	0.0129546	UGT2B17, UGT2A2, UGT2B7	18.6477
GOTERM_BP_DIRECT	GO:0009813~flavonoid biosynthetic process	3	0.0199328	UGT2B17, UGT2A2, UGT2B7	27.289
INTERPRO	IPR002213:UDP-glucuronosyl/UDP-glucosyltransferase	3	0.022313	UGT2B17, UGT2A2, UGT2B7	27.2977
