# Supplementary material for: Molecular insights in the pathogenesis of classical Ehlers-Danlos syndrome from transcriptome-wide expression profiling of patients’ skin fibroblasts
Source: PLoS One. 2019 Feb 4;14(2):e0211647. doi: 10.1371/journal.pone.0211647 (PMC6361458; doi:10.1371/journal.pone.0211647)
Supplement: S4 Table — (XLSX) [file pone.0211647.s004.xlsx]

## Sheet: S4 Table
S4 Table: Functional annotation clustering of down-regulated genes in cEDS patients' skin fibroblasts
Annotation Cluster 1	Enrichment Score: 1.5180184364747111
Category	Term	Count	p-value	Genes	FDR 30%
KEGG_PATHWAY	hsa04115:p53 signaling pathway	4	0.00152449	CDKN1A, GADD45B, PTEN, GADD45A	1.51732
KEGG_PATHWAY	hsa04068:FoxO signaling pathway	4	0.0107146	CDKN1A, GADD45B, PTEN, GADD45A	10.2334
GOTERM_BP_DIRECT	GO:0000079~regulation of cyclin-dependent protein serine/threonine kinase activity	3	0.0166207	CDKN1A, PTEN, GADD45A	22.2231
Annotation Cluster 2	Enrichment Score: 1.4398684741981465
Category	Term	Count	p-value	Genes	FDR 30%
UP_KEYWORDS	Transcription	26	0.000184241	ZNF630, CCDC85B, VIPAS39, ZNF296, THAP5, TRIB3, CCDC59, ZNF615, ZXDA, ZNF75D, ARX, HEY1, HAND2, XBP1, ZNF404, GTF3C6, ZNF33A, LRIF1, ZNF840P, SKOR2, HOXD8, HES4, CSRNP1, ZNF415, IRAK1BP1, UNCX	0.223178
UP_KEYWORDS	Transcription regulation	25	0.000311451	ZNF33A, ZNF630, VIPAS39, CCDC85B, LRIF1, ZNF296, ZNF840P, THAP5, TRIB3, ZXDA, ZNF615, CCDC59, ZNF75D, ARX, HOXD8, SKOR2, HEY1, HAND2, HES4, XBP1, CSRNP1, ZNF404, ZNF415, IRAK1BP1, UNCX	0.377005
GOTERM_BP_DIRECT	GO:0006351~transcription, DNA-templated	22	0.000590151	ZNF33A, ZNF630, VIPAS39, CCDC85B, LRIF1, ZNF296, ZNF840P, THAP5, TRIB3, ZXDA, ZNF615, CCDC59, ZNF75D, ARX, SKOR2, HEY1, HES4, ZNF404, ZNF415, GTF3C6, IRAK1BP1, UNCX	0.881298
GOTERM_BP_DIRECT	GO:0006355~regulation of transcription, DNA-templated	16	0.00805787	ZNF33A, ZNF630, LRIF1, VIPAS39, ZNF840P, THAP5, ZNF615, CCDC59, ZNF75D, SKOR2, HEY1, HES4, ZNF404, ZNF415, IRAK1BP1, UNCX	11.4248
SMART	SM00349:KRAB	7	0.0093778	ZNF33A, ZNF630, ZNF404, ZNF840P, ZNF415, ZNF615, ZNF75D	8.78275
INTERPRO	IPR001909:Krueppel-associated box	7	0.013475	ZNF33A, ZNF630, ZNF404, ZNF840P, ZNF415, ZNF615, ZNF75D	15.4916
UP_KEYWORDS	Nucleus	37	0.0148183	ZNF630, CCDC85B, ZNF296, THAP5, TRIB3, ZCRB1, PTEN, ZXDA, ZNF615, CCDC59, ZNF75D, WDR74, ARX, HEY1, HAND2, XBP1, ZNF404, GTF3C6, DND1, SIK1, ZNF33A, LRIF1, ZNF840P, NEIL1, CSRP2, CDKN1A, HOXD8, SKOR2, HES4, CSRNP1, ZNF415, SH3BGRL2, POP4, GADD45A, RASD1, IRAK1BP1, UNCX	16.5588
UP_SEQ_FEATURE	zinc finger region:C2H2-type 5	8	0.0201131	ZNF33A, ZNF630, ZNF296, ZNF404, ZNF415, ZXDA, ZNF615, ZNF75D	24.1245
UP_KEYWORDS	DNA-binding	18	0.0214929	ZNF33A, ZNF630, ZNF840P, THAP5, NEIL1, ZNF615, ZNF75D, ARX, HOXD8, HEY1, HAND2, HES4, XBP1, CSRNP1, ZNF404, ZNF415, GTF3C6, UNCX	23.1612
INTERPRO	IPR013087:Zinc finger C2H2-type/integrase DNA-binding domain	9	0.0221643	ZNF33A, ZNF630, ZNF296, ZNF404, ZNF840P, ZNF415, ZXDA, ZNF615, ZNF75D	24.2766
SMART	SM00355:ZnF_C2H2	9	0.0235169	ZNF33A, ZNF630, ZNF296, ZNF404, ZNF840P, ZNF415, ZXDA, ZNF615, ZNF75D	20.72
GOTERM_CC_DIRECT	GO:0005634~nucleus	37	0.023522	IER3, FAM96A, ZNF630, CCDC85B, ZNF296, THAP5, TRIB3, PTEN, ZXDA, ZNF615, CCDC59, ZNF75D, WDR74, ARX, SPRY2, HEY1, XBP1, ZNF404, DND1, SIK1, ZNF33A, ANKRA2, LRIF1, ZNF840P, NEIL1, CSRP2, CDKN1A, HOXD8, SKOR2, HES4, CSRNP1, GDF15, GADD45B, GADD45A, RASD1, IRAK1BP1, UNCX	23.4039
GOTERM_MF_DIRECT	GO:0003700~transcription factor activity, sequence-specific DNA binding	11	0.0257802	WNT5A, ZNF33A, ZNF630, HOXD8, HEY1, XBP1, CSRNP1, ZNF415, ZXDA, ZNF615, ZNF75D	26.9991
