# Supplementary material for: Molecular insights in the pathogenesis of classical Ehlers-Danlos syndrome from transcriptome-wide expression profiling of patients’ skin fibroblasts
Source: PLoS One. 2019 Feb 4;14(2):e0211647. doi: 10.1371/journal.pone.0211647 (PMC6361458; doi:10.1371/journal.pone.0211647)
Supplement: S5 Table — (XLSX) [file pone.0211647.s005.xlsx]

## Sheet: S5 Table
	S5 Table. Perturbed biological pathways in cEDS patients' skin fibroblasts
	Term	Genes count	p-value	Genes	Input genes*	FDR 30%
	hsa04110:Cell cycle	48	7.369e-12	CDKN1A, BRIP1, HJURP,S PC25, MCM4, MCM5, MCM6, MCM10, MDM2, RRM2, HIST2H3A, CDC45, TYMS, HIST1H2AB, HIST1H2BM, FEN1, PLK1, FOXM1, VRK1, KIF23, POLE2, CENPI, CLSPN, CDCA5, PLK4, MYBL2, MCM8, ERCC6L, NUF2, GINS1, BLM, NCAPG, POM121, KNL1, RAD51, RFC3, NCAPH, ZWINT, ESCO2, CCNE2, MASTL, HIST1H2AE, EXO1, HIST1H2BB, NUP188, CDC6, SKA1, AURKB	624	9.233e-09
	hsa03030:DNA replication	12	0.0046	CDKN1A,MCM4,MCM5,MCM6,MCM10,CDC45,FEN1,POLE2,MCM8,GINS1,RFC3,CDC6	111	0.524
	hsa04115:p53 signaling pathway	6	0.0041159	CCNE2, CDKN1A, RRM2, GADD45B, PTEN, GADD45A	67	4.9072
	hsa00982:Drug metabolism - cytochrome P450	5	0.0133439	STS, UGT2B17, UGT2A2, HSD17B6, UGT2B7	58	15.1164
	hsa04068:FoxO signaling pathway	7	0.0196894	CDKN1A, PLK4, SMAD3, GADD45B, PTEN, HOMER2, GADD45A	134	21.5418
		*: input genes/genes in pathway
		Down-regulated genes are reported in bold
